# Supplementary material for: Permethrin as a Potential Furin Inhibitor through a Novel Non-Competitive Allosteric Inhibition
Source: Molecules. 2023 Feb 16;28(4):1883. doi: 10.3390/molecules28041883 (PMC9959265; doi:10.3390/molecules28041883)
Supplement: Supplementary file 1 [file molecules-28-01883-s001.zip]

Archive with 1 entries (1 files):
- molecules-2214145-supplementary.pdf
